# Supplementary material for: The Presence of Micro- and Nanoplastics in Food and the Estimation of the Amount Consumed Depending on Dietary Patterns
Source: Molecules. 2025 Sep 9;30(18):3666. doi: 10.3390/molecules30183666 (PMC12472390; doi:10.3390/molecules30183666)
Supplement: Supplementary file 1 [file molecules-30-03666-s001.zip]

Archive with 1 entries (1 files):
- molecules-3794422-supplementary.pdf
